# Supplementary material for: Klotho Deficiency Promotes Skeletal Muscle Weakness and Is Associated with Impaired Motor Unit Connectivity
Source: Int J Mol Sci. 2025 Aug 19;26(16):7986. doi: 10.3390/ijms26167986 (PMC12386194; doi:10.3390/ijms26167986)
Supplement: Supplementary file 1 [file ijms-26-07986-s001.zip]

Archive with 1 entries (1 files):
- ijms-3794628-SI.pdf
